# Supplementary material for: A Simple Model to Study Mosaic Gene Expression in 3D Endothelial Spheroids
Source: J Cardiovasc Dev Dis. 2024 Oct 2;11(10):305. doi: 10.3390/jcdd11100305 (PMC11508842; doi:10.3390/jcdd11100305)
Supplement: Supplementary file 1 [file jcdd-11-00305-s001.zip]

Archive with 4 entries (4 files):
- jcdd-3072126_supplementary materials_Figures.pdf
- Video S1 hCMECD3 Spheroid formation in Incucyte SX5.mp4
- Video S2 HUVEC-TERT2 Spheroid formation in absence of collagen.mp4
- Video S3 HUVEC-TERT2 spheroid formation in the presence of collagen.mp4
